# Supplementary material for: Trachway® flexible stylet facilitates the correct placement of double-lumen endobronchial tube: a prospective, randomized study
Source: BMC Anesthesiol. 2022 Aug 15;22:260. doi: 10.1186/s12871-022-01800-8 (PMC9377073; doi:10.1186/s12871-022-01800-8)
Supplement: Supplementary file 1 — Additional file 1. [file 12871_2022_1800_MOESM1_ESM.xlsx]

## Sheet: Trachway flexible stylet group
Trachway Group	age	gander	weight	height	BMI	ASA	mallampatti class	Comark Grdae	M.O. active	M.O. passive	TM distance	neck	T1	T2	T3	attempts	BURP	MAP baseline	MAP pre-INT	MAP Post-I1	MAP Post-I3	MAP Post-I5	bp1	bp2	bp3	BP4	HR baseline	HR pre-INT	HR Post-I1	HR Post-I3	HR Post-I5	hr1	hr2	hr3	hr4	Hoarseness Ext.	Hoarseness Pod 2	Hoarseness Pod3	Hoarseness Pod4	Sore throat Ext.	Sore thorat Pod2	Sore throat Pod3	Sore throat Pod4	POS Ext.	POS Pod2	POS pod3	POS Pod4	anesthesia duration (min)	injury A
1	48	M	60.3	165	22.1	2	1	1	4.2	3.5	9	F	16.25	41.56	57.81	1	N	90	96	106	96	95	16/10	1/6	-9/-6	-14/1	63	103	102	103	104	40	-1	1	1	0	0	0	0	0	0	0	0	0	0	0	0	165
2	39	M	68	171	23.3	2	2	1	5	5	10	F	18.94	47.65	66.59	1	N	87	96	119	87	79	2/6	34/20	-42/-24	-11/-6	64	69	73	68	71	5	4	-5	3	0	0	1	0	1	0	1	0	1	0	1	1	300
3	55	F	49	159	19.4	2	2	1	4	3.5	10	F	26.8	44.9	61.7	1	N	96	57	120	78	71	-48/-28	76/51	-53/-38	-10/-5	100	88	94	88	82	-12	6	-6	-6	1	1	0	0	1	1	0	0	1	0	0	0	215
4	61	M	90	173.5	29.9	3	2	1	4	3.9	9	F	28.65	56.45	85.1	1	N	101	86	89	77	69	-26/-6	15/3	-30/-11	-10/-5	76	72	78	66	63	-4	6	-12	-3	0	1	0	0	0	0	0	0	0	0	0	0	285
5	42	F	65.5	145	31.2	3	3	2	3.8	4.5	7	F	25.05	36.79	61.84	1	N	122	95	113	95	87	-35/-14	28/14	-26/-16	-14/-7	74	80	83	76	76	6	3	-7	0	0	0	0	0	0	0	0	0	0	0	0	0	110
6	45	M	86	174	28.4	3	1	1	5.5	3.6	10	F	10.02	32.92	42.94	1	N	104	104	110	98	87	-9/2	9/2	-14/-12	-13/-7	89	86	85	83	82	-3	-1	-2	-1	0	0	0	0	0	1	0	0	0	0	0	0	150
7	65	F	73	158	29.2	3	3	1	4.2	3.5	10.3	F	18	43.5	61.5	1	N	91	71	86	72	64	-47/-8	25/10	-19/-11	-7/-6	82	75	75	68	68	-7	0	-7	0	0	0	0	0	1	0	0	0	0	0	0	0	280
8	66	M	59.9	168	21.2	3	2	1	3.5	3.1	7	F	15.7	68.1	73.8	1	N	91	83	93	84	69	-33/-14	20/4	-15/-9	-25/-10	80	80	83	81	80	0	3	-2	-1	0	0	0	0	0	0	0	0	0	0	0	0	165
9	48	F	55.1	165.5	20.1	2	1	1	6	6	8	F	19.1	71.1	90.2	2	N	100	80	124	91	86	-35/-5	74/27	-43/-16	-19/-4	62	60	83	69	67	-2	23	-14	-2	0	0	0	0	0	0	0	0	0	0	0	0	230	1
10	21	M	59.9	172	20.2	1	1	1	5	4.6	10	F	16.03	36.2	52.23	1	N	95	81	112	99	93	-23/-10	25/15	-17/-5	-7/-7	74	67	80	77	74	-7	13	-3	-3	0	0	0	0	0	0	0	0	1	0	0	0	145
11	59	F	57	154	24	2	1	1	5	3.1	9	F	20.46	34.4	54.87	1	N	100	91	120	95	91	-11/0	39/20	-36/-16	-10/-4	64	60	72	62	61	-4	12	-10	-1	0	1	1	1	0	0	0	0	0	0	0	0	175
12	64	M	78.7	167.5	28.1	2	2	2	4	4	8	F	20.23	39.46	59.69	1	N	114	80	138	109	97	-48/-14	65/42	-27/-22	-15/-6	86	89	95	88	85	3	6	-7	-3	0	0	0	0	0	0	0	0	0	0	0	0	290
13	61	F	52	145	24.7	3	2	2	5	4	8	F	20.7	30.9	51.6	1	N	97	95	118	97	86	-15/5	43/11	-36/-10	-13/-13	78	83	85	81	75	5	2	-4	-6	0	0	0	0	2	0	0	0	2	0	0	0	140
14	20	M	55	167	19.7	2	2	2	5	4.1	10	F	23.06	48.21	71.27	1	N	98	98	113	89	76	-6/-1	19/21	-33/-27	-13/-12	72	73	87	83	77	1	14	-4	-6	0	0	0	0	0	1	1	1	0	0	0	0	105
15	38	F	43.4	147	20.1	2	2	1	3.5	4.3	8	F	20.63	31.23	51.86	1	N	82	90	124	95	77	11/9	43/33	-31/-33	-27/-17	59	58	76	61	54	-1	18	-15	-7	0	1	1	0	0	1	1	1	1	1	1	0	305
16	23	M	62	174	20.5	2	1	1	5	3.3	9	F	21.3	55.3	76.6	2	N	109	97	133	103	95	-14/-6	31/29	-22/-27	-10/-5	73	70	103	89	84	-3	33	-14	-5	0	0	0	0	0	0	0	0	0	0	0	0	200
17	34	M	63.7	171	21.8	2	1	1	5	3.2	9	F	23.2	40.5	63.8	1	N	75	104	132	110	100	5/21	37/24	-26/-22	-11/-7	89	83	91	90	95	-6	8	-1	5	1	1	1	0	0	0	0	0	0	0	0	0	170
18	63	M	67.5	176	21.8	3	1	1	4	4	10	F	19.8	66.1	86	2	N	114	100	135	96	80	-21/-3	43/14	-49/-21	-21/-17	67	69	76	67	60	2	7	-9	-7	0	0	0	0	0	0	0	0	0	0	0	0	180
19	49	F	51	151	22.4	3	2	3	3	3.3	8.5	F	21.42	56.76	78.18	1	N	89	74	100	81	76	-23/-13	35/26	-23/-15	-9/-6	79	78	81	82	83	-1	3	1	1	0	1	0	0	1	1	0	0	1	0	0	0	115
20	59	F	66	154	27.8	3	3	2	4	3.2	10	F	17.65	41.13	58.78	1	N	130	112	173	123	94	-31/0	85/47	-62/-41	-40/-18	80	74	91	85	84	-6	17	-6	-1	0	2	0	0	0	1	0	0	0	1	0	0	190
21	59	M	58	166.5	20.9	2	1	1	4.8	4.5	7.5	F	20.88	45.96	66.84	1	N	111	99	142	118	97	-23/-5	66/37	-37/-20	-32/-17	67	75	99	94	85	8	24	-5	-9	0	0	0	0	0	0	0	0	0	1	1	0	110
22	38	M	108	177	34.5	3	2	1	6	4.6	10	F	24.83	66.01	90.84	1	N	116	103	99	88	82	-26/-7	4/-5	-21/-12	-6/-6	93	86	81	83	84	-7	-5	2	1	1	0	0	0	0	1	0	0	1	0	0	0	130
23	56	F	51	150	22.7	2	2	2	4	3.7	7	F	24.62	65.81	90.43	1	N	104	100	149	123	118	-4/5	73/31	-51/-12	-11/-7	87	81	88	82	84	-6	7	-6	2	0	0	0	0	0	0	0	0	0	0	0	0	275
24	60	F	54.2	152	23.5	2	3	2	3.5	3.5	6	F	23.3	40.56	63.86	1	N	88	71	125	103	90	-37/-11	77/43	-26/-16	-24/-7	64	61	92	75	68	-3	31	-17	-7	0	0	0	0	0	0	0	0	0	0	0	0	225
25	44	M	74.2	171	25.4	2	2	1	3	3.9	9	F	20.29	55.15	75.44	1	N	99	96	116	100	94	-6/-5	21/28	-16/-24	-16/-3	71	67	85	75	73	-4	18	-10	-2	2	1	1	0	0	0	0	0	0	0	0	0	185
26	25	M	72	178	22.7	2	2	1	5	4	7	F	16.23	49.61	65.84	1	N	98	109	116	93	86	9/10	14/4	-38/-17	-5/-7	73	78	96	92	88	5	8	-4	-4	0	2	0	0	0	1	0	0	0	0	0	0	220
27	43	F	58.1	163	21.9	3	2	1	5	3.5	8	F	19.4	41.55	60.95	1	N	98	93	136	109	73	-7/-4	58/31	-34/-22	-36/-28	80	71	93	84	87	-9	22	-9	3	3	0	0	0	2	0	0	0	2	0	0	0	125
28	21	M	63	177	20.1	2	1	1	4.5	4.2	10	F	14.38	57.94	72.32	1	N	106	104	117	92	79	0/-2	15/11	-20/-25	-32/-7	80	75	98	95	88	-5	23	-3	-7	1	0	0	0	0	0	0	0	0	0	0	0	180
29	20	M	53	167	19	1	1	1	4.5	3.2	10	F	11.83	34.26	46.09	1	N	97	94	104	84	74	-13/-3	13/14	-23/-20	-8/-8	74	65	87	79	74	-9	22	-8	-5	1	0	0	0	0	0	0	0	0	0	0	0	65
30	63	M	86.1	168	30.5	3	2	1	3.5	2.5	8	F	20.83	51.86	72.69	1	N	123	87	105	84	74	-27/-10	33/10	-35/-9	-22/-12	64	65	78	72	71	1	13	-6	-1	0	0	0	0	0	0	0	0	0	0	0	0	215
31	27	F	41.9	152.5	18	2	3	1	5	5	8	F	21.21	47.93	69.14	1	N	76	71	78	63	63	-9/-7	10/5	-23/-8	7/-3	70	70	67	77	73	0	-3	10	-4	0	0	0	0	0	0	0	0	0	0	0	0	70
32	46	F	55.2	156	22.7	2	2	1	4.5	3.6	9	F	29.25	55.04	84.29	1	N	109	71	136	113	93	-55/-32	92/51	-31/-17	-32/-11	54	56	84	78	77	2	28	-6	-1	2	1	1	0	1	1	0	0	0	0	0	0	135
33	20	M	55	169	19.3	2	2	1	5	3.9	8	F	20.01	32.13	52.14	1	N	112	92	113	80	69	-30/-16	27/20	-38/-33	-14/-8	77	74	83	82	76	-3	9	-1	-6	0	0	0	0	0	0	0	0	0	0	0	0	85
34	34	M	52.5	169	18.4	2	1	1	4	4	9	F	23.1	35.1	58.3	1	N	85	86	112	86	84	-14/4	40/20	-36/-16	-5/-2	65	94	90	85	105	29	-4	-5	20	1	0	0	0	0	0	0	0	0	0	0	0	150
35	57	M	79	164.5	29.2	3	1	1	5	3.9	7	F	19.6	54.8	74.5	3	N	99	104	116	93	83	-8/9	16/8	-29/-16	-12/-12	84	83	86	73	65	-1	3	-13	-8	0	0	0	0	0	0	0	0	0	0	0	0	130
36	33	M	78.8	172	27.9	2	3	2	3	2.5	8	F	28.71	39.86	68.57	1	N	106	94	106	101	93	-18/-1	17/11	-12/-7	-6/-4	89	79	90	86	84	-10	11	-4	-2	0	0	0	0	0	0	1	1	0	0	0	0	160
37	60	M	63	157.5	25.4	3	1	2	5	3.5	9	F	24.18	55.98	80.16	1	N	112	96	126	105	97	-35/-5	41/20	-23/-13	-12/-4	64	67	77	76	76	3	10	-1	0	1	0	0	0	0	0	0	0	0	0	0	0	205
38	63	F	48.7	144	23.5	3	3	3	3.5	3.1	8	F	42.8	37.8	80.7	1	N	102	77	100	87	70	-38/-14	39/20	-20/-9	-26/-14	86	78	84	78	75	-8	6	-6	-3	1	0	0	0	0	0	0	0	1	0	0	0	240
[truncated: 7 more columns]

## Sheet: Traditional group
Traditional Group	age	gander	weight	height	BMI	ASA	mallampatti class	Comark Grdae	M.O. active	M.O. passive	TM distance	neck	T1	T2	T3	attempts	BURP	MAP baseline	MAP pre-INT	MAP Post-I1	MAP Post-I3	MAP Post-I5	bp1	bp2	bp3	BP4	HR baseline	HR pre-INT	HR Post-I1	HR Post-I3	HR Post-I5	hr1	hr2	hr3	hr4	Hoarseness Ext.	Hoarseness Pod 2	Hoarseness Pod3	Hoarseness Pod4	Sore throat Ext.	Sore thorat Pod2	Sore throat Pod3	Sore throat Pod4	POS Ext.	POS Pod2	POS pod3	POS Pod4	anesthesia duration (min)	injury A
1	33	M	77.5	169.5	27	3	2	1	4.2	3.8	12	F	22	134.1	156.8	2	NO	100	92	97	82	76	-8	-3	-18	-24	97	75	83	78	76	-22	-14	-19	-21	0	0	0	0	0	0	0	0	1	0	0	0	265
2	44	F	53	156	21.8	2	1	2	4.1	4	8.2	F	31	226.6	257.7	3	NO	83	76	98	100	80	-7	15	17	-3	62	62	90	83	72	0	28	21	10	1	0	0	0	2	1	0	0	1	0	0	0	85
3	56	F	59	169	20.7	2	2	1	4.3	3.5	12	F	23.58	145.51	169.1	2	NO	98	100	98	83	70	2	0	-15	-28	78	71	77	69	64	-7	6	-8	-5	1	1	1	0	0	1	1	0	0	0	0	0	360
4	25	M	54	165.5	19.7	2	1	1	4	3.6	9	F	29.2	137.7	167.1	2	NO	98	94	133	116	93	-4	35	18	-5	79	75	91	91	89	-4	12	12	10	0	0	0	0	0	0	0	0	0	0	0	0	126
5	59	F	51.5	149.5	23	3	1	1	3.5	4	7	F	21	134.2	155.3	2	NO	119	84	117	114	93	-35	-2	-5	-26	73	72	79	78	74	-1	6	5	1	0	0	0	0	0	0	0	0	0	0	0	0	340	1
6	61	M	63.5	153	27.1	2	2	2	4.5	3.2	7	F	27.6	132.3	160	2	NO	125	90	132	118	95	-35	7	-7	-30	79	85	102	98	85	6	23	19	6	2	0	0	0	0	1	1	0	1	1	0	0	235
7	62	M	63	161	24.3	2	2	2	3	4.5	8	F	20.95	116.4	140.35	2	NO	114	107	95	104	92	-7	-19	-10	-22	64	64	66	69	66	0	2	5	2	1	0	0	0	0	0	0	1	0	0	0	0	312
8	60	F	63.8	148	29.1	3	2	2	4	4	8	F	24.21	119.66	143.88	2	NO	90	86	140	120	87	-4	50	30	-3	84	75	89	83	70	-9	5	-1	-14	1	0	0	0	0	0	0	0	1	0	0	0	185
9	65	F	61	148	27.8	2	3	2	5	4.6	7	F	20.91	124.88	145.8	2	NO	149	96	170	163	123	-53	21	14	-26	64	57	102	83	74	-7	38	19	10	1	0	0	0	0	0	0	0	0	0	0	0	215
10	47	F	66	157.5	26.6	2	2	1	5	4	7	F	22.93	142.45	166.38	2	NO	100	90	127	123	114	-10	27	23	14	66	71	82	87	84	5	16	21	18	0	0	0	0	2	1	0	0	2	0	0	0	212
11	21	M	56	176	18.1	2	1	2	5	4	10	F	17.25	115.7	132.95	2	NO	97	87	117	114	93	-10	20	17	-4	82	90	116	115	105	8	34	33	23	0	0	0	0	0	0	0	0	0	0	0	0	100
12	20	M	53.1	166.5	19.2	2	1	1	6	4.5	10	F	19.97	99.44	119.42	1	NO	87	83	95	90	85	-4	8	3	-2	60	65	76	81	78	5	16	21	18	1	1	0	0	1	0	0	0	0	0	0	0	106
13	21	M	53.9	169	18.9	1	2	1	7	3.9	9	F	19.8	141.12	180.93	2	NO	100	92	132	108	90	-8	32	8	-10	70	66	88	82	77	4	18	12	7	0	1	0	0	0	1	0	0	1	0	0	0	95	1
14	37	M	87.5	175.5	28.4	3	1	1	5.3	4	10.5	F	18.1	105.76	123.86	2	NO	95	100	115	108	94	5	20	13	-1	74	64	80	80	76	-10	6	6	2	0	0	0	0	0	0	0	0	1	0	0	0	255	1
15	65	M	41.8	161	16.1	3	1	2	3.7	3.7	9.5	F	21.09	140.43	161.53	2	NO	94	84	83	96	95	-10	-11	2	1	71	85	115	106	107	14	44	35	36	0	0	0	0	0	0	0	0	0	0	0	0	213
16	58	F	59	157	23.9	2	1	2	4.2	4.1	10	F	26.65	112.56	139.35	1	NO	127	105	157	134	109	-22	30	7	-18	83	68	82	70	65	-15	-1	-13	-18	0	0	0	0	0	0	0	0	0	0	0	0	260
17	64	M	55	165.5	20.1	3	2	2	5	3.2	8	F	34.38	90.98	125.36	2	NO	112	116	124	123	96	4	12	11	-16	109	110	109	108	107	1	0	-1	-2	1	1	0	0	1	1	1	0	2	0	0	0	195
18	58	F	63	148	28.8	3	3	2	3	3	7	F	53.11	126.63	179.75	2	NO	114	95	124	109	94	-19	10	-5	-20	80	82	121	115	107	2	41	35	27	0	1	0	0	1	2	1	0	1	0	0	0	210
19	50	M	47	165.5	17.2	3	2	1	5	4	9	F	23.76	74.28	98.05	1	NO	90	88	121	108	88	-2	31	18	-2	84	85	96	90	90	1	12	6	6	1	0	0	0	0	0	0	1	0	0	0	0	235	1
20	60	M	57.5	156	23.6	3	3	1	4	4.6	14	F	24.38	75.47	99.85	1	NO	125	128	158	131	115	3	33	6	-10	72	93	103	99	93	21	31	27	21	0	0	0	0	1	0	0	0	1	0	0	0	180
21	59	M	59	166	21.4	2	1	1	4.5	4	9	F	19.88	105.51	125.4	2	NO	116	99	135	120	102	-17	19	4	-14	90	95	103	97	94	5	13	7	4	1	0	0	0	0	0	0	0	0	0	0	0	105
22	64	M	65	162	24.8	2	2	2	5	4	8	F	36.06	151.12	187.19	2	NO	108	113	132	120	107	5	24	12	-1	89	83	89	89	81	-6	0	0	-8	0	1	0	0	0	0	0	0	0	0	0	0	80
23	34	M	57.3	175	18.7	2	2	2	4	3.1	9	F	28.71	125.52	154.24	2	NO	98	87	105	104	81	-11	7	6	-17	89	89	92	88	82	0	3	-1	-7	0	1	1	0	1	1	1	1	1	1	1	0	155
24	24	F	57	156	23.4	2	3	2	4	4	9.4	F	27.3	157.11	184.41	2	NO	90	90	102	91	85	0	12	1	-5	76	75	93	81	84	-1	17	5	8	1	0	0	0	0	0	0	0	0	0	0	0	145
25	57	M	52.8	162	20.1	3	3	2	4	3.8	7	F	17.4	125.2	142.8	2	NO	100	92	171	127	115	-8	71	27	15	94	83	103	95	84	-9	9	1	-10	0	0	0	0	1	1	1	0	2	0	0	0	140
26	49	M	68.7	163.5	25.7	3	1	2	4	3	9	F	25.18	81.29	106.48	1	NO	114	76	81	68	68	-38	-33	-46	-46	125	117	117	111	117	-8	-8	-14	-8	0	0	0	0	0	0	0	0	0	0	1	0	220
27	60	F	69.2	153.5	29.4	2	1	1	4	4.2	8	F	21.45	137.21	158.66	3	NO	110	99	142	111	102	-11	32	1	-8	64	57	85	83	81	-7	21	19	17	0	0	0	0	1	0	0	0	0	0	0	0	110	1
28	27	M	59.9	177.5	19	2	1	1	5	3.8	8	F	17.8	101.1	119	1	NO	99	97	116	97	90	-2	17	-2	-9	91	90	89	92	90	-1	-2	1	-1	0	0	0	0	0	1	0	0	0	0	0	0	180
29	49	M	69.4	166	25.2	2	1	1	5.5	3	9.5	F	18.9	123.9	142.9	2	NO	110	101	140	114	107	-9	30	4	-3	70	69	86	77	74	-1	16	7	4	0	0	0	0	0	0	0	0	0	0	0	0	190	1
30	56	M	66.4	164	24.7	3	3	1	4	3.2	8	F	19.13	110.96	130.1	2	NO	136	89	164	158	102	-47	28	22	-34	89	77	101	92	79	-12	12	3	-10	1	0	0	0	1	0	0	0	1	0	0	0	115
31	60	M	64.5	162	24.6	2	3	1	4.5	3.5	8	F	27.49	71.66	99.16	1	NO	126	121	191	155	115	-5	65	29	-11	82	64	105	100	82	-18	23	18	0	0	0	0	0	0	0	0	0	0	0	0	0	97
32	51	M	51.9	160.5	20.1	3	1	2	4	4	8	F	29.21	131.06	160.28	2	NO	81	86	95	96	86	5	14	15	5	85	81	83	86	89	-4	-2	1	4	0	0	0	0	0	0	0	0	0	0	0	0	243	1
33	46	M	51.5	161	19.9	2	1	1	5	3.9	7	F	20.68	147.31	167.99	2	NO	115	98	150	133	115	-17	35	18	0	91	74	89	90	88	-17	-2	-1	-3	1	0	0	0	0	0	0	0	1	0	0	0	98
34	43	M	60	173	20	3	1	1	6	3.4	9	F	20.79	110.25	131.05	2	NO	95	94	103	99	89	-1	8	4	-6	86	97	107	110	114	11	21	24	28	0	0	0	0	0	1	0	0	0	0	0	0	126
35	67	F	71	154.5	29.7	3	2	1	4.5	4.5	8	F	20.48	146.76	167.24	2	NO	127	86	129	126	79	-58/-15	60/32	8/-11	-73/-27	76	69	83	86	73	-7	14	3	-13	0	0	0	0	0	0	0	0	0	0	0	0	175
36	60	F	66	154	27.8	3	3	2	4	3.6	10	F	26.15	103.93	130.08	1	NO	106	85	138	129	98	-35/-15	76/38	-4/-5	-51/-23	66	50	67	70	61	-16	17	3	-9	0	1	0	0	0	0	0	0	1	0	0	0	155
37	40	F	48.5	158	19.4	3	2	1	4	4.3	8	F	20.91	106.08	120.07	1	NO	88	96	117	105	86	0/4	34/18	-8/-13	-32/-9	70	73	85	78	71	3	12	-7	-7	1	1	1	0	0	1	0	0	0	0	0	0	110
[truncated: 7 more columns]

## Sheet: Fiberoptic-guided group
fiberoptic Group	age	gander	weight	height	BMI	ASA	mallampatti class	Comark Grdae	M.O. active	M.O. passive	TM distance	neck	T1	T2	T3	attempts	BURP	MAP baseline	MAP pre-INT	MAP Post-I1	MAP Post-I3	MAP Post-I5	bp1	bp2	bp3	BP4	HR baseline	HR pre-INT	HR Post-I1	HR Post-I3	HR Post-I5	hr1	hr2	hr3	hr4	Hoarseness Ext.	Hoarseness Pod 2	Hoarseness Pod3	Hoarseness Pod4	Sore throat Ext.	Sore thorat Pod2	Sore throat Pod3	Sore throat Pod4	POS Ext.	POS Pod2	POS pod3	POS Pod4	anesthesia duration (min)	injury A
1	55	F	73.6	172	24.9	3	3	1	3	4.2	8	F	22.59	64.55	87.15	1	NO	86	86	103	86	78	0	17	0	12	85	81	90	82	78	-4	5	-3	-7	0	0	0	0	1	0	0	0	1	0	0	0	115
2	57	F	75	154	31.6	3	3	1	4	3.8	9.5	F	19.78	66.18	85.97	1	NO	105	92	120	100	97	-13	15	-5	-8	74	64	77	75	80	-10	3	1	6	1	1	0	0	2	1	0	0	2	1	0	0	140
3	39	M	73	171.5	24.8	2	2	1	5	3.8	11	F	25.21	64.82	90.04	1	NO	109	91	119	95	86	-18	10	-14	-23	85	75	106	101	86	-10	21	16	1	1	0	0	0	1	0	0	0	1	0	0	0	164
4	53	F	57	160	22.3	2	1	2	4.5	4	11	F	28.1	102.69	130.79	1	NO	107	93	123	99	94	-14	16	-8	-13	78	62	67	68	69	-16	-11	-10	-9	1	1	0	0	0	1	1	1	1	1	0	0	226
5	27	M	60	169	21	2	1	1	5	4	9	F	19.06	53	72.07	1	NO	101	92	118	88	82	-9	17	-13	-19	81	71	91	86	83	-10	10	5	2	0	0	0	0	0	1	0	0	0	0	0	0	213
6	32	M	61.3	180	18.9	2	2	1	6.5	3.9	12	F	18.23	72.35	90.58	1	NO	86	87	111	96	82	1	25	10	-4	67	68	82	84	84	1	15	17	17	0	0	0	0	0	0	0	0	0	0	0	0	235
7	65	M	82	173	27.4	3	3	1	5	3.5	9	F	21.2	94.84	116.04	1	NO	108	88	97	88	88	-20	-11	-20	-20	76	61	76	69	64	-15	0	-7	-12	0	0	0	0	0	0	0	0	0	0	0	0	125
8	65	M	82	173	27.4	3	1	1	4.5	4.5	10	F	17.91	69.51	117.43	2	NO	114	105	71	70	59	-19	-43	-44	-55	84	73	72	69	64	-11	-12	15	20	0	0	0	0	0	0	0	0	0	0	0	0	172
9	37	M	71	167	25.5	3	1	1	5	3.9	8	F	23.39	62.73	86.13	1	NO	104	96	113	100	92	-8	9	-4	-12	82	77	98	96	92	-5	16	14	-10	0	0	0	0	0	0	0	0	0	0	0	0	140
10	22	M	69.1	175.5	19.2	2	1	1	5.7	4.5	9.5	F	19.15	59.06	78.21	1	NO	91	103	125	104	96	12	34	13	5	74	70	85	84	85	-4	11	10	11	0	0	0	0	2	1	0	0	2	0	0	0	143
11	43	M	86.5	172	29.2	1	1	1	5	4.5	9	F	19.11	55.66	74.78	1	NO	88	83	96	92	85	-5	8	4	-3	48	56	65	64	61	8	17	16	13	0	0	0	0	0	0	0	0	1	0	0	0	100
12	41	F	80.8	164.5	29.9	2	2	1	4	4	10	F	21.83	78.5	100.34	1	NO	115	94	107	86	84	-21	-8	-29	-31	67	55	70	64	63	-12	3	-3	-4	0	1	1	1	0	0	0	0	0	0	0	0	247
13	55	F	42.8	150	19	2	2	1	4.5	4	8	F	25.16	65.12	90.29	1	NO	104	102	144	108	88	-2	40	4	-16	72	62	76	65	59	-10	4	-7	-13	0	0	0	0	0	0	0	0	0	0	0	0	128
14	45	F	45.6	155.5	18.9	2	1	1	4.5	4.2	9.5	F	20.56	90.24	110.8	1	NO	93	75	132	115	104	-18	40	22	11	76	77	84	83	82	1	8	7	6	0	0	0	0	0	0	0	0	1	1	0	0	142
15	48	F	55	148	25.1	3	2	2	5	3.6	10	F	22.73	58.4	81.13	1	NO	103	102	157	104	89	-1	54	1	-14	72	76	119	94	88	4	47	22	16	0	1	0	0	1	1	1	0	1	1	1	0	168
16	32	M	63	180	19.4	3	2	1	4	3.9	8	F	21.48	52.74	74.23	1	NO	96	86	110	99	83	-10	14	3	-13	76	59	88	88	85	-17	12	12	9	0	1	0	0	0	1	0	0	0	0	0	0	220
17	58	F	84	157.5	33.9	3	3	1	6	5.5	8	F	23.31	54.83	78.15	1	NO	118	122	157	133	116	4	39	15	-2	75	80	102	90	84	5	27	15	9	1	0	0	0	0	0	0	0	0	0	0	0	118
18	64	F	62.2	148.5	28.2	2	3	1	3.5	3.5	8	F	28.83	135.15	163.98	1	NO	114	105	121	106	93	-9	7	-8	-21	78	66	79	75	72	-12	1	-3	-6	0	1	1	0	1	1	0	0	0	0	0	0	198	1
19	42	M	71.3	172	24.1	2	1	1	6.5	3.5	9	F	18.98	60.31	79.3	1	NO	88	79	94	79	73	-9	6	-9	-15	68	64	70	63	60	-4	2	-5	-8	1	0	0	0	0	0	0	0	0	0	0	0	173
20	52	F	66.5	160	26	3	3	2	4	3.6	8	F	29.31	149.54	178.86	2	NO	106	85	122	101	93	-21	16	-5	-13	67	61	84	72	72	-6	17	5	5	0	0	0	0	0	0	0	0	0	0	0	0	337
21	47	F	49.5	168	17.5	2	1	1	4.7	4.1	7	F	19.4	77.45	96.85	1	NO	88	77	132	107	82	-11	44	19	-6	73	72	84	78	72	-1	11	5	-1	1	1	1	1	1	0	0	0	1	0	0	0	150
22	63	F	56	154	23.6	3	2	2	4	4.2	8.5	F	28.8	109.87	138.67	2	NO	117	94	108	90	77	-23	-9	-27	-40	67	56	63	55	53	-11	-4	-12	-14	1	1	1	0	0	1	0	0	0	0	0	0	141
23	55	M	56.8	158.5	22.6	3	2	1	4	3.8	8	F	20.13	53.9	74.04	1	NO	106	99	135	104	93	-7	29	-2	-13	98	85	102	85	77	-13	4	-13	-21	0	0	0	0	0	0	0	0	0	0	0	0	173
24	22	M	63	170	21.8	2	1	1	5.5	4.6	9.5	F	15.05	57.09	72.15	1	NO	85	85	134	111	96	0	49	26	11	67	75	99	91	80	8	32	24	13	1	1	0	0	0	0	0	0	0	0	0	0	262
25	51	F	58	168	23.2	3	2	1	4.2	4	8.2	F	25.53	64.88	90.41	1	NO	86	81	92	80	74	-5	6	-6	8	112	100	104	100	100	-12	-8	-12	-12	0	0	0	0	1	1	0	0	0	0	0	0	143
26	57	F	52	158	20.8	2	2	1	4	3.3	7	F	24.65	54.93	79.58	1	NO	99	83	127	90	78	-16	18	-9	-21	82	64	70	69	64	-18	-12	-13	-18	0	0	0	0	1	0	0	0	1	0	0	0	145
27	45	F	42	158	16.8	2	1	2	3.5	4	7	F	26.14	62.55	88.7	1	NO	110	75	115	76	71	-35	5	-34	-39	111	105	105	100	100	-6	-6	-11	-11	1	0	0	0	0	0	0	0	1	0	0	0	150
28	61	F	51.5	154.5	21.6	2	2	1	5	4	8	F	23.2	57.31	80.51	1	NO	129	111	127	94	82	-18	-2	-36	-47	77	79	82	75	72	2	5	-2	-5	0	0	0	0	1	1	0	0	1	0	0	0	195
29	53	F	51	142	25.2	3	2	1	3.5	3	10	F	18.91	73.39	92.3	1	NO	87	76	113	84	74	-11	26	-3	-13	89	82	88	82	77	-7	-1	-7	-12	1	0	0	0	0	0	0	0	0	0	0	0	133
30	35	F	81	169	28.4	2	3	2	4.5	4.3	9	F	32.48	78.11	110.59	1	NO	111	106	116	98	97	-5	5	-13	-14	85	71	79	78	77	-14	-6	-7	-8	0	1	0	0	2	1	0	0	2	1	1	0	125
31	46	M	75	173	24.2	2	1	1	4.5	3.6	9	F	19.46	58.81	78.28	1	NO	117	114	157	120	108	-3	40	3	-9	70	75	90	73	67	5	20	3	-3	0	0	0	0	1	0	0	0	1	0	0	0	200
32	48	M	86	167	30.8	2	2	1	4.5	4.1	9	F	24.29	67.48	91.78	1	NO	113	108	141	112	94	-5	28	-1	-19	96	80	98	91	85	-16	2	-5	-11	0	0	0	0	0	0	0	0	0	0	0	0	260
33	56	F	55	157	22.3	2	3	2	4	4.2	7	F	24.05	57.89	81.94	1	NO	108	83	123	90	80	-25	15	-18	-28	93	64	79	71	66	-29	-14	-22	-27	0	0	0	0	0	0	0	0	0	0	0	0	175
34	20	M	76	167	27.3	2	2	1	4	4.2	8.5	F	21.76	74.85	96.62	1	NO	99	81	133	107	98	-18	34	8	-1	93	74	82	84	85	-19	-11	-9	-8	0	1	0	0	0	0	0	0	0	0	0	0	162
35	37	F	62	160	24.2	2	2	1	4.5	3.8	10	F	24.08	66.1	90.18	1	NO	83	79	125	94	83	-4	42	9	0	77	68	85	77	74	-11	8	0	-3	1	0	0	0	0	0	0	0	2	1	0	0	110
36	65	F	47	155	19.6	3	2	1	4.5	4.2	8	F	21.19	67.11	88.31	1	NO	115	98	113	97	90	-17	-2	-18	-25	71	79	83	83	83	8	12	12	12	0	0	0	0	0	0	0	0	0	0	0	0	232
[truncated: 7 more columns]
